# Supplementary material for: Putative Role of an ABC Efflux System in Aliarcobacter butzleri Resistance and Virulence
Source: Antibiotics (Basel). 2023 Feb 6;12(2):339. doi: 10.3390/antibiotics12020339 (PMC9951867; doi:10.3390/antibiotics12020339)
Supplement: Supplementary file 1 [file antibiotics-12-00339-s001.zip]

Archive with 1 entries (1 files):
- antibiotics-2145146-supplementary.pdf
